# Supplementary material for: Genotype-Dependent Effect of Silencing of TaCKX1 and TaCKX2 on Phytohormone Crosstalk and Yield-Related Traits in Wheat
Source: Int J Mol Sci. 2021 Oct 25;22(21):11494. doi: 10.3390/ijms222111494 (PMC8584060; doi:10.3390/ijms222111494)
Supplement: Supplementary file 1 [file ijms-22-11494-s001.zip]

Archive with 1 entries (1 files):
- ijms-1430054-supplementary.pdf
